# Supplementary material for: Characterization of liver, adipose, and fecal microbiome in obese patients with MASLD: links with disease severity and metabolic dysfunction parameters
Source: Microbiome. 2025 Jan 14;13:9. doi: 10.1186/s40168-024-02004-7 (PMC11730849; doi:10.1186/s40168-024-02004-7)
Supplement: Supplementary file 3 — Supplementary Material 2. [file 40168_2024_2004_MOESM2_ESM.xlsx]

## Sheet: Sheet1
DEG	Bacteria	cor	p
LPL	Adipose Neisseriaceae	-0.24	0.0386
LPL	Adipose Morganellaceae	0.24	0.0385
LPL	Liver Planococcus	0.25	0.0217
LPL	Stool Bacteroides	-0.24	0.0323
FABP4	Adipose Morganellaceae	0.37	0.00103
FABP4	Adipose Paracoccus	0.29	0.0112
FABP4	Liver Enterococcus	0.24	0.0314
FABP4	Liver Planococcus	0.27	0.0142
FABP4	Liver Schlegelella	0.23	0.0393
FABP4	Stool Bifidobacterium	0.23	0.0359
AJ009632.2	Adipose Morganellaceae	0.31	0.00586
AJ009632.2	Adipose Granulicatella	0.23	0.0415
AJ009632.2	Liver Planococcus	0.27	0.0147
MMP9	Adipose Neisseriaceae	-0.29	0.0121
MMP9	Liver Planococcus	0.26	0.0193
MMP9	Stool Bacteroides	-0.33	0.00201
MMP9	Stool Bifidobacterium	0.3	0.00606
PPP1R3G	Adipose Neisseriaceae	0.23	0.0499
PPP1R3G	Stool Lachnospiraceae	-0.36	0.000979
BOLA2B	Adipose Neisseriaceae	0.24	0.0374
BOLA2B	Stool Streptococcus	0.34	0.00173
TREM2	Adipose Morganellaceae	0.34	0.0024
TREM2	Adipose Paracoccus	0.27	0.0202
BCAT1	Adipose Morganellaceae	0.32	0.00518
BCAT1	Adipose Paracoccus	0.27	0.0186
BCAT1	Stool Lachnospiraceae	0.29	0.00686
ERBB4	Adipose Granulicatella	-0.25	0.0317
ERBB4	Stool Lachnospiraceae	-0.26	0.017
ERBB4	Stool Bifidobacterium	0.24	0.0305
KCNH4	Liver Schlegelella	0.25	0.023
KCNH4	Stool Streptococcus	0.22	0.0429
COL1A1	Adipose Morganellaceae	0.32	0.00464
COL1A1	Adipose Paracoccus	0.24	0.0361
COL1A1	Liver Enterococcus	0.23	0.0361
COL1A1	Liver Planococcus	0.25	0.0222
COL1A1	Liver Schlegelella	0.28	0.00983
COL1A1	Stool Bifidobacterium	0.34	0.00182
CAPG	Liver Schlegelella	0.35	0.00117
FABP5	Adipose Morganellaceae	0.28	0.0149
FABP5	Stool Bifidobacterium	0.24	0.0266
STMN2	Adipose Paracoccus	0.31	0.00596
STMN2	Liver Enterococcus	0.22	0.0462
STMN2	Liver Planococcus	0.23	0.0344
STMN2	Stool Lachnospiraceae	0.25	0.0205
CIDEC	Adipose Morganellaceae	0.31	0.00564
CIDEC	Adipose Brevibacterium	0.23	0.0425
CIDEC	Liver Enterococcus	0.4	0.000164
CIDEC	Stool Streptococcus	0.23	0.0366
ATP6V0D2	Adipose Morganellaceae	0.33	0.00378
ATP6V0D2	Liver Planococcus	0.26	0.0187
ATP6V0D2	Stool Bacteroides	-0.22	0.0487
KCNJ5	Adipose Morganellaceae	0.24	0.0364
KCNJ5	Liver Planococcus	0.27	0.0145
KCNJ5	Liver Schlegelella	0.32	0.00293
FAM9B	Adipose Morganellaceae	-0.25	0.0272
FAM9B	Liver Enterococcus	-0.24	0.0266
FAM9B	Liver Planococcus	-0.25	0.0233
RPS6KL1	Adipose Paracoccus	0.29	0.0112
RPS6KL1	Liver Enterococcus	0.25	0.0219
RPS6KL1	Liver Planococcus	0.34	0.00188
RPS6KL1	Stool Streptococcus	0.26	0.019
ADTRP	Liver Planococcus	-0.3	0.00684
ADTRP	Stool Bacteroides	0.22	0.0413
IL32	Adipose Morganellaceae	0.25	0.0316
IL32	Liver Planococcus	0.22	0.0428
IL32	Stool Lachnospiraceae	0.25	0.024
CXCL8	Adipose Morganellaceae	0.41	0.000219
CXCL8	Adipose Paracoccus	0.3	0.00802
CXCL8	Adipose Brevibacterium	0.31	0.00733
SLC23A3	Adipose Morganellaceae	0.26	0.0244
SLC23A3	Adipose Brevibacterium	0.23	0.0456
SLC23A3	Adipose Granulicatella	0.3	0.008
SLC23A3	Liver Schlegelella	0.34	0.00152
IGKV3-20	Adipose Morganellaceae	0.27	0.0163
IGKV3-20	Adipose Paracoccus	0.26	0.0213
FABP5P7	Adipose Morganellaceae	0.3	0.00947
FABP5P7	Adipose Granulicatella	0.27	0.0165
TENM3	Adipose Morganellaceae	-0.23	0.0419
TENM3	Adipose Brevibacterium	-0.23	0.0429
AC011591.1	Adipose Morganellaceae	-0.31	0.00623
IGHG2	Liver Schlegelella	0.23	0.0391
SLITRK3	Stool Bifidobacterium	-0.24	0.0262
SLC1A7	Liver Planococcus	0.22	0.0456
SLC1A7	Liver Schlegelella	0.31	0.00498
SPATA21	Adipose Morganellaceae	0.27	0.0193
SPATA21	Adipose Paracoccus	0.24	0.0395
COL21A1	Stool Bacteroides	0.27	0.0141
IGHA1	Adipose Paracoccus	0.24	0.0332
SPP1	Adipose Granulicatella	0.26	0.0245
SPP1	Liver Schlegelella	0.26	0.0206
SPP1	Stool Bifidobacterium	0.28	0.0118
MMP12	Adipose Neisseriaceae	-0.27	0.0171
MMP12	Liver Planococcus	0.24	0.0277
MMP12	Stool Bacteroides	-0.31	0.00433
MPO	Adipose Morganellaceae	0.23	0.0426
MPO	Stool Bacteroides	-0.22	0.0459
ADAMDEC1	Stool Bifidobacterium	0.24	0.0261
DHRS9	Liver Schlegelella	0.23	0.0341
DHRS9	Stool Lachnospiraceae	0.26	0.0173
IGFBP2	Adipose Neisseriaceae	0.28	0.0136
IGFBP2	Liver Planococcus	-0.28	0.00992
AC096577.1	Adipose Pseudoclavibacter	0.28	0.0134
TINCR	Liver Planococcus	-0.27	0.0139
TINCR	Stool Bacteroides	0.26	0.0181
ELANE	Stool Bacteroides	-0.28	0.0114
ELANE	Stool Streptococcus	0.24	0.0319
TRIM31	Adipose Paracoccus	0.35	0.002
PHLDA3	Adipose Morganellaceae	0.36	0.00131
PHLDA3	Adipose Paracoccus	0.38	0.000619
PHLDA3	Stool Bifidobacterium	0.24	0.0274
DUSP8	Adipose Morganellaceae	0.26	0.0213
DUSP8	Adipose Paracoccus	0.26	0.0258
DUSP8	Liver Schlegelella	0.26	0.0189
DUSP8	Stool Bifidobacterium	0.35	0.0014
HS3ST2	Liver Schlegelella	0.28	0.0106
HS3ST2	Stool Lachnospiraceae	0.25	0.0239
FNDC1	Adipose Morganellaceae	0.33	0.00335
FNDC1	Stool Lachnospiraceae	0.22	0.044
IGLV6-57	Adipose Morganellaceae	0.27	0.0181
IGLV6-57	Liver Planococcus	0.24	0.031
AP005131.3	Adipose Paracoccus	0.23	0.042
AP005131.3	Stool Bacteroides	-0.26	0.0185
MMP28	Adipose Granulicatella	-0.33	0.00327
IGLV1-44	Liver Enterococcus	0.28	0.0119
CHIT1	Adipose Granulicatella	0.23	0.0472
CHIT1	Liver Schlegelella	0.22	0.0471
TNFRSF12A	Adipose Morganellaceae	0.24	0.0377
TNFRSF12A	Adipose Brevibacterium	0.32	0.00445
TNFRSF12A	Liver Enterococcus	0.25	0.0238
TNFRSF12A	Stool Bacteroides	-0.25	0.0235
AEBP1	Adipose Morganellaceae	0.3	0.0078
AEBP1	Adipose Paracoccus	0.31	0.00724
AEBP1	Liver Schlegelella	0.32	0.00335
MOXD1	Adipose Morganellaceae	0.27	0.0186
MOXD1	Adipose Paracoccus	0.28	0.0144
MOXD1	Liver Schlegelella	0.34	0.00181
GAS6-AS1	Adipose Morganellaceae	0.43	0.000128
GAS6-AS1	Adipose Brevibacterium	0.35	0.00165
GAS6-AS1	Liver Planococcus	0.22	0.0439
GAS6-AS1	Liver Schlegelella	0.23	0.0367
GAS6-AS1	Stool Lachnospiraceae	0.25	0.0221
GAS6-AS1	Stool Streptococcus	0.24	0.0295
AEN	Liver Planococcus	0.27	0.0142
AEN	Stool Streptococcus	0.35	0.00133
AEN	Stool Bifidobacterium	0.22	0.046
FBLN5	Adipose Morganellaceae	0.26	0.0249
FBLN5	Adipose Paracoccus	0.28	0.0155
ADAMTSL2	Adipose Paracoccus	0.31	0.00628
ADAMTSL2	Liver Planococcus	0.24	0.0308
ADAMTSL2	Liver Schlegelella	0.36	0.000791
MMP2	Liver Schlegelella	0.35	0.00135
MMP2	Stool Bifidobacterium	0.31	0.00471
ISLR	Adipose Morganellaceae	0.35	0.00181
ISLR	Adipose Paracoccus	0.24	0.0352
ISLR	Adipose Brevibacterium	0.24	0.0336
CCL21	Stool Bifidobacterium	0.22	0.0497
VWF	Stool Bifidobacterium	0.25	0.0248
CXorf36	Liver Enterococcus	0.37	0.000607
PDGFRA	Adipose Paracoccus	0.24	0.0383
LUM	Adipose Morganellaceae	0.23	0.0424
LUM	Liver Schlegelella	0.25	0.0235
LUM	Stool Bifidobacterium	0.36	0.000927
HYDIN	Stool Streptococcus	-0.22	0.0429
THBS2	Liver Planococcus	0.32	0.00371
THBS2	Stool Bifidobacterium	0.25	0.0217
MFAP4	Liver Schlegelella	0.36	0.000953
MFAP4	Stool Bifidobacterium	0.24	0.0265
SAMD11	Adipose Morganellaceae	0.3	0.00874
SAMD11	Liver Enterococcus	0.23	0.0404
FMOD	Adipose Morganellaceae	0.26	0.0246
MIR34AHG	Adipose Morganellaceae	0.35	0.00213
MIR34AHG	Liver Schlegelella	0.22	0.0488
C7	Adipose Morganellaceae	0.23	0.0491
C7	Adipose Paracoccus	0.26	0.021
C7	Liver Schlegelella	0.3	0.00647
GPAT3	Adipose Paracoccus	-0.26	0.0223
GPAT3	Stool Lachnospiraceae	-0.25	0.0237
GPAT3	Stool Bacteroides	0.27	0.0143
DPT	Liver Schlegelella	0.25	0.0249
THY1	Liver Enterococcus	0.29	0.00746
THY1	Liver Schlegelella	0.33	0.00228
THY1	Stool Bifidobacterium	0.3	0.00544
ALKAL2	Stool Bifidobacterium	0.26	0.0178
AC021242.1	Stool Streptococcus	-0.23	0.0349
ALDH1A3	Adipose Morganellaceae	0.3	0.00931
CXCL6	Adipose Paracoccus	0.26	0.0213
CXCL6	Liver Enterococcus	0.26	0.0207
CXCL6	Liver Planococcus	0.23	0.0337
PTGDS	Adipose Morganellaceae	0.27	0.0203
PTGDS	Adipose Paracoccus	0.25	0.0325
AC122688.3	Liver Enterococcus	0.24	0.0274
AC122688.3	Liver Planococcus	0.23	0.0417
COL1A2	Adipose Morganellaceae	0.24	0.0386
COL1A2	Liver Enterococcus	0.27	0.0126
COL1A2	Liver Planococcus	0.25	0.0218
COL1A2	Liver Schlegelella	0.29	0.00906
COL1A2	Stool Bifidobacterium	0.31	0.00452
LAMA2	Stool Bifidobacterium	0.23	0.0349
COL28A1	Adipose Morganellaceae	-0.26	0.0235
COL28A1	Stool Lachnospiraceae	-0.28	0.0101
EPHA3	Stool Bifidobacterium	0.25	0.0248
SOD3	Liver Schlegelella	0.24	0.027
EPCAM	Stool Bifidobacterium	0.25	0.0218
MDK	Liver Schlegelella	0.22	0.0467
LAMC3	Adipose Pseudoclavibacter	0.23	0.0485
LAMC3	Liver Schlegelella	0.28	0.0106
AJAP1	Stool Bifidobacterium	0.24	0.031
CLSTN2	Liver Enterococcus	0.23	0.04
PDLIM3	Stool Bifidobacterium	0.26	0.0174
AC093525.7	Stool Bifidobacterium	-0.22	0.0487
VIL1	Liver Planococcus	-0.27	0.0135
LTBP2	Adipose Morganellaceae	0.23	0.0419
LTBP2	Liver Schlegelella	0.34	0.00157
LTBP2	Stool Bifidobacterium	0.22	0.0459
CCDC80	Stool Bifidobacterium	0.22	0.0491
